# Supplementary material for: Factors that influence transition to advanced roles by RN to BSN nurses, in three selected hospitals of Central-Uganda
Source: BMC Nurs. 2019 May 6;18:18. doi: 10.1186/s12912-019-0345-z (PMC6501282; doi:10.1186/s12912-019-0345-z)
Supplement: Supplementary file 2 — Data set (XLS). This is the data file where all the survey data collected was entered and used for analysis. (XLS 170 kb) [file 12912_2019_345_MOESM2_ESM.xls]

## Sheet: JB dataset final cleaned for an
QUEST_NO	Hospital_code	A01_Gender	A02_Age_cat	A03_Prev_regist	A04_Prev_RN_Exp_cat	A05_Working_Exp_BNS_Cat	A06_unit_Work_bef_BNS	A07_current_Unit_Work	Changed_Ward	A08_Managerial_role	SectionB_Motivators_BNS	B01_improved_Pay	B01_improved_Pay_cat	B02_Job_security	B02_Job_security_cat	B03_Promotion	B03_Promotion_cat	B04_Competition	B04_Competition_cat	B05_Scholarships	B05_Scholarships_cat	B06_Frustration_RN_Roles	B06_Frustration_RN_Roles_cat	B07_RN_notrespected	B07_RN_notrespected_cat	B08_Work_higherlevel	B08_Work_higherlevel_cat	B09_Personal_confidence	B09_Personal_confidence_cat	B10_Limited_opput	B10_Limited_opput_cat	B11_Decline_Employment	B11_Decline_Employment_cat	B12_Confused_scope_practice	B12_Confused_scope_practicecat	B13_Self_devt	B13_Self_devt_cat	B14_presence_Opport_study	B14_presence_Opport_study_cat	B15_Career_Devt	B15_Career_Devt_cat	B16_Job_Satistifaction	B16_Job_Satistifaction_cat	B17_Employer_iniated	B17_Employer_iniated_cat	B18_Career_success	B18_Career_success_cat	B019_Prequiste	B019_Prequiste_cat
25	MNRH/014	0	2	0	1	2	5	3	0	0		#NULL!	#NULL!	1	0	2	1	1	0	1	0	1	0	1	0	2	1	3	1	1	0	1	0	1	0	3	1	1	0	3	1	2	1	2	1	1	0	3	1
15	MNRH/004	1	1	0	1	0	0	3	0	0		2	1	1	0	1	0	1	0	1	0	1	0	1	0	3	1	3	1	1	0	1	0	1	0	3	1	1	0	3	1	2	1	2	1	1	0	1	0
3	NH/003	1	0	0	0	0	0	3	0	1		2	1	1	0	1	0	1	0	1	0	3	1	1	0	3	1	3	1	2	1	1	0	1	0	3	1	2	1	3	1	3	1	1	0	1	0	1	0
4	BNRH/002	1	2	0	2	0	2	3	0	1		2	1	2	1	1	0	1	0	1	0	1	0	1	0	1	0	3	1	3	1	1	0	1	0	3	1	1	0	3	1	3	1	3	1	1	0	1	0
18	MNRH/007	1	2	0	2	0	6	6	1	0		3	1	2	1	1	0	2	1	1	0	2	1	#NULL!	#NULL!	3	1	3	1	3	1	1	0	1	0	3	1	1	0	2	1	3	1	1	0	2	1	1	0
7	NH/007	1	2	2	1	0	1	2	0	1		3	1	2	1	2	1	1	0	1	0	1	0	2	1	2	1	3	1	3	1	2	1	2	1	3	1	1	0	2	1	#NULL!	#NULL!	1	0	2	1	1	0
19	MNRH/008	1	1	2	0	1	1	1	1	1		3	1	1	0	3	1	1	0	1	0	3	1	2	1	2	1	2	1	2	1	2	1	1	0	3	1	1	0	3	1	2	1	1	0	3	1	1	0
27	MNRH/016	1	#NULL!	0	2	0	3	3	1	1		2	1	2	1	2	1	1	0	1	0	2	1	2	1	2	1	2	1	2	1	2	1	2	1	3	1	1	0	2	1	2	1	2	1	2	1	2	1
42	MNRH/031	0	2	0	1	0	2	2	1	0		3	1	3	1	1	0	1	0	#NULL!	#NULL!	3	1	3	1	2	1	2	1	2	1	1	0	3	1	3	1	1	0	3	1	2	1	1	0	2	1	1	0
12	MNRH/001	1	1	1	0	0	0	3	0	0		3	1	1	0	#NULL!	#NULL!	1	0	1	0	3	1	3	1	3	1	3	1	3	1	1	0	2	1	3	1	1	0	3	1	1	0	1	0	3	1	1	0
38	MNRH/027	0	1	0	0	1	2	2	1	0		1	0	3	1	3	1	2	1	1	0	1	0	1	0	3	1	3	1	3	1	1	0	1	0	3	1	3	1	2	1	#NULL!	#NULL!	2	1	1	0	2	1
40	MNRH/029	1	1	0	0	1	0	4	0	#NULL!		3	1	2	1	3	1	2	1	1	0	3	1	1	0	3	1	2	1	1	0	1	0	1	0	3	1	3	1	3	1	2	1	1	0	2	1	1	0
9	NH/008	1	1	2	0	0	5	5	1	0		3	1	1	0	2	1	1	0	1	0	3	1	3	1	3	1	3	1	3	1	1	0	1	0	3	1	1	0	3	1	2	1	1	0	2	1	1	0
49	MNRH/038	1	#NULL!	2	0	1	3	3	1	0		2	1	3	1	2	1	2	1	1	0	1	0	1	0	2	1	3	1	2	1	2	1	1	0	3	1	1	0	2	1	2	1	3	1	1	1	3	1
44	MNRH/033	0	1	0	0	1	3	3	1	0		2	1	3	1	2	1	2	1	1	0	1	0	1	0	2	1	3	1	2	1	2	1	1	0	3	1	1	0	2	1	2	1	3	1	1	0	3	1
10	NH/009	1	1	1	2	0	1	0	0	0		3	1	3	1	3	1	1	0	1	0	2	1	1	0	3	1	2	1	3	1	2	1	2	1	3	1	2	1	2	1	2	1	1	0	1	0	1	0
47	MNRH/036	1	2	0	0	1	0	0	1	0		2	1	3	1	2	1	2	1	#NULL!	#NULL!	1	0	1	0	2	1	3	1	2	1	2	1	3	1	1	0	2	1	2	1	3	1	1	0	3	1	3	1
5	NH/005	1	1	0	0	0	0	5	0	0		3	1	2	1	3	1	1	0	1	0	2	1	1	0	3	1	3	1	1	0	1	0	3	1	3	1	3	1	3	1	3	1	1	0	1	0	1	0
8	BNRH/001	1	2	0	2	0	4	2	0	1		3	1	2	1	3	1	3	1	3	1	1	0	1	0	2	1	3	1	1	0	1	0	2	1	3	1	1	0	3	1	3	1	1	0	1	0	1	0
43	MNRH/032	1	1	0	1	1	3	3	1	#NULL!		3	1	2	1	3	1	1	0	3	1	2	1	1	0	3	1	2	1	2	1	1	0	1	0	3	1	3	1	3	1	3	1	1	0	2	1	1	0
35	MNRH/024	0	1	0	0	1	0	0	1	#NULL!		3	1	3	1	2	1	3	1	#NULL!	#NULL!	1	0	2	1	3	1	3	1	3	1	3	1	2	1	3	1	3	1	2	1	#NULL!	#NULL!	1	0	1	0	1	0
36	MNRH/025	1	1	0	1	0	3	3	1	0		3	1	3	1	2	1	1	0	2	1	1	0	1	0	3	1	3	1	2	1	2	1	2	1	2	1	3	1	2	1	2	1	1	0	3	1	1	0
11	NH/010	1	1	0	0	0	2	0	0	0		3	1	2	1	2	1	1	0	1	0	1	0	2	1	3	1	3	1	2	1	1	0	1	0	3	1	3	1	3	1	3	1	2	1	2	1	1	0
21	MNRH/010	1	3	0	2	2	6	6	1	1		3	1	1	0	2	1	2	1	1	0	1	0	1	0	3	1	3	1	3	1	1	0	1	0	3	1	2	1	3	1	3	1	3	1	2	1	2	1
24	MNRH/013	1	2	0	2	0	2	0	0	1		3	1	2	1	2	1	2	1	1	0	2	1	1	0	2	1	2	1	2	1	3	1	1	0	3	1	3	1	3	1	3	1	1	0	3	1	2	1
6	NH/006	1	1	0	1	0	2	2	1	1		2	1	2	1	3	1	1	0	2	1	2	1	1	0	3	1	3	1	2	1	2	1	2	1	3	1	2	1	3	1	3	1	2	1	2	1	1	0
28	MNRH/017	0	1	0	1	0	3	3	1	1		2	1	3	1	3	1	2	1	1	0	1	0	1	0	3	1	3	1	3	1	1	0	#NULL!	#NULL!	3	1	1	0	3	1	2	1	3	1	2	1	3	1
46	MNRH/035	1	2	2	1	0	0	0	1	0		3	1	3	1	2	1	1	0	1	0	2	1	3	1	2	1	2	1	2	1	1	0	3	1	3	1	1	0	3	1	3	1	2	1	3	1	1	0
23	MNRH/012	1	1	0	0	0	4	2	0	0		3	1	1	0	1	0	1	0	3	1	3	1	3	1	3	1	3	1	3	1	1	0	1	0	3	1	3	1	3	1	3	1	1	0	3	1	1	0
31	MNRH/020	1	1	0	0	1	3	3	1	0		2	1	3	1	3	1	2	1	1	0	1	0	1	0	2	1	2	1	3	1	3	1	1	0	3	1	1	0	3	1	2	1	3	1	2	1	3	1
41	MNRH/030	0	2	0	2	1	4	2	0	0		3	1	3	1	2	1	1	0	3	1	1	0	1	0	3	1	3	1	2	1	1	0	1	0	3	1	3	1	2	1	3	1	1	0	3	1	3	1
4	NH/004	1	2	2	0	0	1	0	0	0		3	1	1	0	3	1	2	1	1	0	2	1	3	1	3	1	3	1	3	1	2	1	1	0	3	1	2	1	3	1	3	1	2	1	2	1	1	0
33	MNRH/022	1	1	0	1	2	8	8	1	0		3	1	2	1	3	1	3	1	2	1	3	1	3	1	2	1	2	1	2	1	3	1	1	0	3	1	1	0	2	1	#NULL!	#NULL!	3	1	3	1	3	1
51	MNRH/040	0	1	0	0	2	0	0	1	1		3	1	3	1	2	1	1	0	1	0	2	1	2	1	3	1	3	1	2	1	3	1	1	0	3	1	2	1	3	1	2	1	1	0	3	1	3	1
29	MNRH/018	1	1	0	1	0	3	3	1	1		3	1	3	1	3	1	2	1	3	1	1	0	1	0	3	1	3	1	3	1	1	0	1	0	3	1	3	1	3	1	1	0	1	0	3	1	1	0
39	MNRH/028	1	2	1	1	0	1	1	1	#NULL!		3	1	2	1	3	1	3	1	1	0	3	1	1	0	3	1	3	1	3	1	3	1	2	1	3	1	2	1	2	1	1	0	1	0	2	1	3	1
52	MNRH/041	0	1	0	0	1	2	2	1	0		3	1	3	1	3	1	3	1	1	0	1	0	1	0	2	1	3	1	2	1	3	1	3	1	1	0	2	1	2	1	3	1	1	0	3	1	3	1
53	MNRH/042	1	1	0	0	1	0	0	1	0		3	1	3	1	3	1	3	1	1	0	1	0	1	0	2	1	3	1	2	1	3	1	3	1	1	0	2	1	2	1	3	1	1	0	3	1	3	1
32	MNRH/021	1	2	1	1	2	1	1	1	1		#NULL!	#NULL!	3	1	3	1	3	1	2	1	1	0	2	1	3	1	3	1	3	1	2	1	1	0	3	1	3	1	3	1	#NULL!	#NULL!	2	1	3	1	3	1
22	MNRH/011	1	1	0	2	2	6	6	1	1		3	1	2	1	2	1	2	1	3	1	1	0	1	0	3	1	3	1	3	1	3	1	1	0	3	1	1	0	3	1	3	1	2	1	3	1	2	1
20	MNRH/009	1	1	0	0	0	7	7	1	0		2	1	3	1	3	1	2	1	2	1	2	1	2	1	3	1	2	1	3	1	3	1	1	0	3	1	2	1	3	1	2	1	3	1	2	1	3	1
30	MNRH/019	1	1	0	0	1	7	7	1	1		2	1	3	1	3	1	2	1	2	1	2	1	2	1	3	1	2	1	3	1	3	1	1	0	3	1	2	1	3	1	2	1	3	1	2	1	3	1
48	MNRH/037	1	2	2	2	0	1	2	0	1		3	1	3	1	3	1	3	1	2	1	1	0	1	0	3	1	3	1	3	1	1	0	1	0	3	1	2	1	3	1	3	1	3	1	3	1	1	0
14	MNRH/003	1	2	0	1	1	6	6	1	1		3	1	1	0	3	1	3	1	3	1	3	1	1	0	3	1	3	1	3	1	1	0	1	0	3	1	3	1	3	1	3	1	3	1	3	1	1	0
17	MNRH/006	0	1	0	1	1	7	7	1	0		3	1	3	1	3	1	2	1	2	1	2	1	2	1	3	1	2	1	3	1	3	1	1	0	3	1	3	1	3	1	2	1	3	1	2	1	3	1
1	NH/001	1	#NULL!	2	1	0	1	2	0	1		3	1	3	1	3	1	3	1	3	1	2	1	1	0	3	1	3	1	3	1	2	1	3	1	3	1	3	1	3	1	3	1	1	0	3	1	1	0
26	MNRH/015	1	1	1	1	0	1	1	1	0		3	1	3	1	3	1	2	1	3	1	1	0	2	1	3	1	3	1	3	1	3	1	1	0	3	1	3	1	3	1	3	1	1	0	3	1	2	1
13	MNRH/002	0	1	0	1	2	3	3	1	1		2	1	3	1	3	1	1	0	3	1	3	1	3	1	3	1	3	1	3	1	3	1	3	1	3	1	1	0	3	1	3	1	3	1	3	1	1	0
16	MNRH/005	0	1	0	1	0	6	6	1	0		3	1	2	1	3	1	2	1	2	1	2	1	2	1	3	1	3	1	3	1	3	1	2	1	3	1	3	1	3	1	3	1	3	1	2	1	3	1
34	MNRH/023	0	1	0	1	0	7	7	1	1		3	1	3	1	2	1	2	1	3	1	1	0	3	1	3	1	3	1	3	1	3	1	2	1	3	1	3	1	3	1	3	1	3	1	3	1	3	1
50	MNRH/039	1	2	0	1	1	3	3	1	0		3	1	3	1	3	1	3	1	3	1	2	1	3	1	3	1	3	1	3	1	3	1	2	1	3	1	3	1	3	1	3	1	2	1	3	1	3	1
[truncated: 168 more columns]

## Sheet: code book
QUEST_NO	Questionaire Number/Code	None
Hospital_code	Hospital code	None
A01_Gender	Gender.	{0=Male, 1=female
A02_Age	Age	Years
A02_Age_cat	Age categorized	{0=18-27 Years, 1=28-37years, 2=38-47 years, 3=48-60years
A03_Prev_regist	Previous registration.	{0= Nurse, 1=midwife, 2=double trained }.
A04_Prev_RN_Exp	Previous RN experience.	Years
A04_Prev_RN_Exp_cat	Previous RN experience categorized	{0=0-5years, 1=6-10 years, >10 years }…
A05_Working_Exp_BNS	Working experience after completing the BNS/Internship.	Years
A05_Working_Exp_BNS_Cat	Working experience after completing the BNS/Internship categorized	{0= 6month- 2years; 1=2.1-5years;2= 5.1-10years }...
A06_unit_Work_bef_BNS	Previous unit of work before joining the BNS program.	{0=Peadiatrics;1=Obsterics; 2=medical 3=surgery 4=physciatry 5=Any Other 6=ICU ; 7=cancer 8=heart }...
A07_current_Unit_Work	Current unit of work.	{0=Peadiatrics;1=Obsterics; 2=medical 3=surgery 4=physciatry 5=Any Other 6=ICU ; 7=cancer 8=heart }...
Changed_Ward	did participant continue on same unit after BNS	{0=No, 1=yes}
A08_Managerial_role	Do you perform any managerial role?	{0=No, 1=yes}
SectionB_Motivators_BNS	B. Motivators to pursue BNS.	None
B01_improved_Pay	1	I wanted to obtain a better job with an improved pay /salary after acquiring the BNS.	None
B01_improved_Pay_cat	1.1.	I wanted to obtain a better job with an improved pay /salary after acquiring the BNS-cat	{0=No, 1=yes}
B02_Job_security	2. I wanted to secure my Job.	None
B02_Job_security_cat	2.1I wanted to secure my Job cat	{0=No, 1=yes}
B03_Promotion	3.I wanted to obtain a promotion.	None
B03_Promotion_cat	3.1I wanted to obtain a promotion cat	{0=No, 1=yes}
B04_Competition	4.I felt competition from newer young graduates.	None
B04_Competition_cat	4.1I felt competition from newer young graduates cat	{0=No, 1=yes}
B05_Scholarships	5.Presence of support in terms of study scholarships.	None
B05_Scholarships_cat	5.1Presence of support in terms of study scholarships cat	{0=No, 1=yes}
B06_Frustration_RN_Roles	6.I was frustrated with the diploma RN roles (general nursing care roles).	None
B06_Frustration_RN_Roles_cat	6.1I was frustrated with the diploma RN roles (general nursing care roles). cat	{0=No, 1=yes}
B07_RN_notrespected	7.I felt my registered nurse roles were not respected by others.	None
B07_RN_notrespected_cat	7.1I felt my registered nurse roles were not respected by others.cat	{0=No, 1=yes}
B08_Work_higherlevel	8. I wanted to work at a higher level and with increased responsibility, independence/autonomy, and accountability.	None
B08_Work_higherlevel_cat	8.1I wanted to work at a higher level and with increased responsibility, independence/autonomy, and accountability.cat	{0=No, 1=yes}
B09_Personal_confidence	9.I felt I needed to build my personal confidence in patient care	None
B09_Personal_confidence_cat	9.1I felt I needed to build my personal confidence in patient care cat	{0=No, 1=yes}
B10_Limited_opput	10	I felt that at diploma (RN) level, there were limited opportunities for professional development.	None
B10_Limited_opput_cat	10.1I felt that at diploma (RN) level, there were limited opportunities for professional development.cat	{0=No, 1=yes}
B11_Decline_Employment	11	I felt there was a decline in employment opportunities for diploma RNs.	None
B11_Decline_Employment_cat	11.1I felt there was a decline in employment opportunities for diploma RNs-cat	{0=No, 1=yes}
B12_Confused_scope_practice	12	I was confused with the scope of practice of diploma RN’s	None
B12_Confused_scope_practicecat	12.1I was confused with the scope of practice of diploma RN’s-cat	{0=No, 1=yes}
B13_Self_devt	13.I had an internal desire to develop myself/update my knowledge.	None
B13_Self_devt_cat	13.1I had an internal desire to develop myself/update my knowledge.cat	{0=No, 1=yes}
B14_presence_Opport_study	14.There were opportunities to study, such as, distance learning.	None
B14_presence_Opport_study_cat	14.1There were opportunities to study, such as, distance learning.cat	{0=No, 1=yes}
B15_Career_Devt	15.I wanted to develop my career.	None
B15_Career_Devt_cat	15.1I wanted to develop my career.cat	{0=No, 1=yes}
B16_Job_Satistifaction	16	I wanted to experience/feel more satisfaction with my job.	None
B16_Job_Satistifaction_cat	16.1I wanted to experience/feel more satisfaction with my job.	{0=No, 1=yes}
B17_Employer_iniated	17	My employer wanted me to upgrade so that I may bring more skills to my work place.	None
B17_Employer_iniated_cat	17.1My employer wanted me to upgrade so that I may bring more skills to my work place. cat	{0=No, 1=yes}
B18_Career_success	18	I saw the other BNSs succeed in their career, so I went back to school so that I may also succeed in my career.	None
B18_Career_success_cat	18.1 I saw the other BNSs succeed in their career, so I went back to school so that I may also succeed in my career. cat	{0=No, 1=yes}
B019_Prequiste	19.The hospital told us to go back and study because it was a requirement to work in my unit/hospital.	None
B019_Prequiste_cat	19.1The hospital told us to go back and study because it was a requirement to work in my unit/hospital.CAT	{0=No, 1=yes}
OTHERSPECIFY	20. others specify	None
OTHERS_SPECIFY_CAT	20. OTHERS SPECIFY CAT	None
OTHERS_SPECIFY_CAT2	20. OTHERS SPECIFY CAT2	{0=No, 1=yes}
SectionC_Knowlwdge_prepration	C. Knowledge & Preparation for the BNS nurse Roles.	None
C01_Knowledge	21	I was aware that I would change the way I practice nursing care after completing the BNS.(changing from general nursing care to individualized care/care planning).	None
C01_Knowledgecat	21.1	I was aware that I would change the way I practice nursing care after completing the BNS.(changing from general nursing care to individualized care/care planning).cat	{0=No, 1=yes}
C02_Preparation	22	I was prepared to change the way I practice nursing care after completing the BNS.	None
C02_Preparationcat	22.1I was prepared to change the way I practice nursing care after completing the BNS.cat	{0=No, 1=yes}
C03_How_Prepared	23.If you Circled options 3 or 4, for question 22, briefly explain how you prepared yourself for this change in practice.	None
KNOWLEDGE_PREPARATION_Total_score	Knowledge & Prepration_Total_score	None
SECTIOND_EXP_BNS	D. Experience as a BNS nurse.	None
D01_Changed_practice	24	I have the changed the way I practice nursing today as a BNS nurse compared to when I was an RN with diploma.	None
D01_Changed_practice_cat	24.1I have the changed the way I practice nursing today as a BNS nurse compared to when I was an RN with diploma.CAT	{0=No, 1=yes}
DO2_Physical_mentally_tasking	25.As a BNS nurse, It was not difficult-mentally or physically to Change the way I practice nursing from bedside/general nursing care as an RN to individualized care/care planning.	None
DO2_Physical_mentally_tasking_cat	25.1As a BNS nurse, It was not difficult-mentally or physically to Change the way I practice nursing from bedside/general nursing care as an RN to individualized care/care planning.Cat	{0=No, 1=yes}
D03_Prepared	26	As a BNS nurse, I was well prepared for my individualized care/care planning roles.	None
D03_Prepared_cat	26.1As a BNS nurse, I was well prepared for my individualized care/care planning roles.cat	{0=No, 1=yes}
D04_Pressure	27	As BNS nurse, I did not feel pressure when I assumed more responsibilities, authority, and increased accountability.	None
D04_Pressure_cat	27.1As BNS nurse, I did not feel pressure when I assumed more responsibilities, authority, and increased accountability. CAT	{0=No, 1=yes}
D05_Higher_satisfaction	28	I felt higher satisfaction levels in my new BNS (RN) roles (individualized care/ care planning roles).	None
D05_Higher_satisfaction_cat	28.1I felt higher satisfaction levels in my new BNS (RN) roles (individualized care/ care planning roles). Cat	{0=No, 1=yes}
D06_Not_stopped_tasks	29	I was not stopped from carrying out certain tasks (such as comprehensive health assessment, care planning, holistic care giving among others) that belong to the individualized care/ care planning roles of the BNS (RN) nurse.	None
D06_Not_stopped_tasks_cat	29.1I was not stopped from carrying out certain tasks (such as comprehensive health assessment, care planning, holistic care giving among others) that belong to the individualized care/ care planning roles of the BNS (RN) nurse.cat	{0=No, 1=yes}
D07_Higher_patient_load	30.Higher patient load did not prevent me from practicing my BNS roles.	None
D07_Higher_patient_loadcat	30.1Higher patient load did not prevent me from practicing my BNS roles.cat	{0=No, 1=yes}
D08_Guilt_emot_physch	31.I did not feel guilt, emotional and or psychological dissatisfaction, and distress upon leaving my previous diploma RN roles.	None
D08_Guilt_emot_physch_cat	31.1I did not feel guilt, emotional and or psychological dissatisfaction, and distress upon leaving my previous diploma RN roles. cat	{0=No, 1=yes}
D09_didnot_Distancedme	32	I felt that my new BNS roles (of individualized patient care) did not distance me from patient-bedside care.	None
D09_didnot_Distancedme_cat	32.1I felt that my new BNS roles (of individualized patient care) did not distance me from patient-bedside care. cat	{0=No, 1=yes}
D10_Easy_delegate	33	I found it easy to delegate duties that I previously performed as a Diploma RN.	None
D10_Easy_delegate_cat	33.1I found it easy to delegate duties that I previously performed as a Diploma RN.cat	{0=No, 1=yes}
D11_Prev_EXP	34.My previous experience or knowledge on the complexity of the clinical setting made it easier for me to change the way I practice nursing as a BNS nurse.	None
D11_Prev_EXP_CAT	34.1My previous experience or knowledge on the complexity of the clinical setting made it easier for me to change the way I practice nursing as a BNS nurse.cat	{0=No, 1=yes}
D12Otherstaff_Understood_Myroles	35	Other Staff on my unit understood the roles that I had to play as a BNS nurse.	None
D12Otherstaff_Understood_Myroles_cat	35.1Other Staff on my unit understood the roles that I had to play as a BNS nurse.cat	{0=No, 1=yes}
D13patients_Understood_Myroles	36	I felt My patients understood my roles as a BNS nurse	None
D13patients_Understood_Myroles_cat	36.1I felt My patients understood my roles as a BNS nursecat	{0=No, 1=yes}
D14_Hosp_envt	37	As a BNS nurse, the hospital environment and structures made it easier for me to change the way I practice/practiced nursing.	None
D14_Hosp_envt_cat	37.1As a BNS nurse, the hospital environment and structures made it easier for me to change the way I practice/practiced nursing.cat	{0=No, 1=yes}
D15_EASIER_LETGO_prev_practice	38	It was easier for me to let go of the way I practiced by RN roles (previously before obtaining a BNS).	None
D15_EASIER_LETGO_prev_practicecat	38.1	It was easier for me to let go of the way I practiced by RN roles (previously before obtaining a BNS). cat	{0=No, 1=yes}
D16_Wanted_remain_sameunit	39	As a BNS nurse, I wanted to remain on the same unit that I practiced on previously as an RN, before upgrading to a BNS.	None
D16_Wanted_remain_sameunit_cat	39.1	As a BNS nurse, I wanted to remain on the same unit that I practiced on previously as an RN, before upgrading to a BNS.cat	{0=No, 1=yes}
D17_BNSroles_Notconfusing	40	I felt like my BNS nurse roles were not confusing (ambiguous or vague).	None
D17_BNSroles_Notconfusing_cat	40.1	I felt like my BNS nurse roles were not confusing (ambiguous or vague).cat	{0=No, 1=yes}
D18_No_conflicts	41	As a BNS nurse, I had no conflicts with other staff like doctors, clinical officer, and other nurses.	None
D18_No_conflicts_cat	41.1	As a BNS nurse, I had no conflicts with other staff like doctors, clinical officer, and other nurses.cat	{0=No, 1=yes}
D19_ACHIEVED_Goals	42	As a BNS nurse, I felt I had achieved what took me back to school..	None
D19_ACHIEVED_Goals_cat	42.1As a BNS nurse, I felt I had achieved what took me back to school.cat	{0=No, 1=yes}
D20_ANYOTHER	43.Any other specify	None
D21_Mostdifficult	44	There were some areas of my transition that were most difficult.	None
D21_Mostdifficult_cat	44.1	There were some areas of my transition that were most difficult. cat	{0=No, 1=yes}
D21_Reversed_most_difficult	D21_Reversed_most_difficult	None
D21_REVERSED_CAT	D21_REVERSED_CAT	{0=No, 1=yes}
D22_Areas_mostdifficult	For question 44, If you circled option 3 or 4, briefly explain which areas of your transition that were most difficult upon resuming your work, after the BNS.	None
SECTIONE_BARRIERS	SECTION E.Barriers to Changing the way I practice Nursing as a BNS Nurse.	None
E01_NO_Scope_Practice	45	There is no scope of practice or a guide to show what a BNS nurse should do in care of patients (how far a BNS nurse should go in terms of patient care).	None
E01_NO_Scope_Practice_cat	45.1	There is no scope of practice or a guide to show what a BNS nurse should do in care of patients (how far a BNS nurse should go in terms of patient care). Cat	{0=No, 1=yes}
E02_NO_PROMOTION	46	I was not motivated to practice nursing as a BNS nurse because, when I returned after the BNS, the hospital did not promote me.	None
E02_NO_PROMOTION_Cat	46.1	I was not motivated to practice nursing as a BNS nurse because, when I returned after the BNS, the hospital did not promote me.cT	{0=No, 1=yes}
E03_Not_Applicable	47	What is taught in class at BNS is not applicable to our clinical setting and therefore it was difficult for me to implement it on ward once I returned to work.	None
E03_Not_Applicable_cat	47.1	What is taught in class at BNS is not applicable to our clinical setting and therefore it was difficult for me to implement it on ward once I returned to work.CAT	{0=No, 1=yes}
E04_Workplace_evt	48	The environment at my work place did not allow me to change the way I practice nursing as BNS nurse.	None
E04_Workplace_evt_cat	48.1	The environment at my work place did not allow me to change the way I practice nursing as BNS nurse.CAT	{0=No, 1=yes}
E05_HIGH_Patient_nurse_ratio	49	I failed to do care planning for individual patients, because we were few and the patient were many (high patient to nurse ratio).	None
E05_HIGH_Patient_nurse_ratio_cat	49.1	I failed to do care planning for individual patients, because we were few and the patient were many (high patient to nurse ratio).Cat	{0=No, 1=yes}
E06_DOCTORS_DO_HA_FIRST	50	I do/did not do health assessment because doctors/clinical officers usually do it first &therefore there is no need for me to repeat it.	None
E06_DOCTORS_DO_HA_FIRST_Cat	50.1	I do/did not do health assessment because doctors/clinical officers usually do it first &therefore there is no need for me to repeat it.Cat	{0=No, 1=yes}
E07_NO_Papers	51	I do not document patient care/care plan, because there are no papers for making nurses notes.	None
E07_NO_Papers_cat	51.1I do not document patient care/care plan, because there are no papers for making nurses notes. cat	{0=No, 1=yes}
E08_NO_nursenotes	52	I do not document patient care/care plan, because there no tool to document nursing care in the patient files.	None
E08_NO_nursenotes_cat	52.1	I do not document patient care/care plan, because there no tool to document nursing care in the patient files.cat	{0=No, 1=yes}
E09_NO_BP_Therm_steth	53	I do not do health assessment, because there are no equipment such as B.P machines, thermometers, stethoscopes, etc, on ward for me to use.	None
E09_NO_BP_Therm_steth_cat	53.1	I do not do health assessment, because there are no equipment such as B.P machines, thermometers, stethoscopes, etc, on ward for me to use.cat	{0=No, 1=yes}
E10_NOT_INTERESTED_BNS_work	54	Nurses/doctors are not interested in the work of BNS nurses e.g the care plan, if you implement one, you implement it alone.	None
E10_NOT_INTERESTED_BNS_work_Cat	54.1	Nurses/doctors are not interested in the work of BNS nurses e.g the care plan, if you implement one, you implement it alone.cat	{0=No, 1=yes}
E11_FEW_BNS	55	We are so few BNS nurses to impact on the change of care on the ward.	None
E11_FEW_BNS_CAT	55.1	We are so few BNS nurses to impact on the change of care on the ward. cat	{0=No, 1=yes}
E12_Other_nurses_notinterested	56	Nurses on the ward are not interested in learning what a BNS nurses does, because they are over burdened with patient work load and have no time to pay attention to it.	None
E12_Other_nurses_notinterested_cat	56.1	Nurses on the ward are not interested in learning what a BNS nurses does, because they are over burdened with patient work load and have no time to pay attention to it.cat	{0=No, 1=yes}
E13_lack_Support	57	There was lack of support from colleagues (other BNS& doctors) which could have helped me grasp my BNS nurse roles.	None
E13_lack_Support_cat	57.1	There was lack of support from colleagues (other BNS& doctors) which could have helped me grasp my BNS nurse roles.cat	{0=No, 1=yes}
E14_Innadquate_infrastructure	58	There was inadequate infrastructure for learning or performing my new BNS roles (individualized) such as internet, books, private rooms or clinical space.	None
E14_Innadquate_infrastructure_cat	58.1	There was inadequate infrastructure for learning or performing my new BNS roles (individualized) such as internet, books, private rooms or clinical space.cat	{0=No, 1=yes}
E15_Descrimination_Promotion	59	There was discrimination against the BNS during promotions	None
E15_Descrimination_Promotion_cat	59.1	There was discrimination against the BNS during promotions cat	{0=No, 1=yes}
E16_OTHERSTAFF_didnot_know_BNSroles	60	The other staff did not know or were confused about my roles	None
E16_OTHERSTAFF_didnot_know_BNSroles_cat	60.1The other staff did not know or were confused about my rolescat	{0=No, 1=yes}
E17_CONFLICTS	61	I had many conflicts with other staff (other nurse & doctors).	None
E17_CONFLICTS_Cat	61.1	I had many conflicts with other staff (other nurse & doctors).cat	{0=No, 1=yes}
E18_Reluctant_more_Responsibilties	62	I was reluctant to take up more responsibilities.	None
E18_Reluctant_more_Responsibilties_cat	62.1	I was reluctant to take up more responsibilities.cat	{0=No, 1=yes}
E19_Lack_Refreshercourses	63	There was a lack of refresher courses or CME/CNE in areas where I was inadequately trained.	None
E19_Lack_Refreshercourses_cat	63.1There was a lack of refresher courses or CME/CNE in areas where I was inadequately trained. cat	{0=No, 1=yes}
E20_Stopped_Performing_BNSroles	64	Nurses, physicians and doctors stopped me from performing (some of) my new BNS roles.	None
E20_Stopped_Performing_BNSroles_cat	64.1	Nurses, physicians and doctors stopped me from performing (some of) my new BNS roles.cat	{0=No, 1=yes}
E21_Lack_respect	65.Other nurses/staff did not respect me as a BNS	None
E21_Lack_respect_Cat	65.1Other nurses/staff did not respect me as a BNScat	{0=No, 1=yes}
E22_perfoming_HA_threatened_Doctors	66.Doctors seeing me perform a comprehensive health assessment, holistic care, and care planning among others threatened them.	None
E22_perfoming_HA_threatened_Doctors_cat	66.1Doctors seeing me perform a comprehensive health assessment, holistic care, and care planning among others threatened them.cat	{0=No, 1=yes}
E23_Felt_i_doing_DrsWork	67	Nurses/doctors felt that I was doing doctors work.	None
E23_Felt_i_doing_DrsWork_cat	67.1	Nurses/doctors felt that I was doing doctors work.cat	{0=No, 1=yes}
E24_Anyother	68	Any other barrier? Specify	None
SECTIONF_SUPPORT	SectionF.Support at My Work Place after Completing the BNS.	None
FO1_Information	69	Information support from colleagues/Clinicians (staff taught me new skills).	None
FO1_Information_cat	69.1	Information support from colleagues/Clinicians (staff taught me new skills). cat	{0=No, 1=yes}
F02_Mentorship	70	Mentorship from other nurses and employer.	None
F02_Mentorship_cat	70.1	Mentorship from other nurses and employer.	{0=No, 1=yes}
F03_Financal	71	Financial Support from employer (through providing/lobbying for an increment in pay/promotion).	None
F03_Financal_cat	71.1	Financial Support from employer (through providing/lobbying for an increment in pay/promotion). cat	{0=No, 1=yes}
F04_Employer	72	Employers/Nurse managers.	None
F04_Employer_cat	72.1	Employers/Nurse managers.cat	{0=No, 1=yes}
F05_Nurse_staff	73	Nursing staff.	None
F05_Nurse_staff_cat	73.1	Nursing staff.cat	{0=No, 1=yes}
F06_Doctors_Staff	74	Doctors/physicians/ consultants and other staff	None
F06_Doctors_Staff_cat	74.1	Doctors/physicians/ consultants and other staff cat	{0=No, 1=yes}
Advanced_Skills_Mastery	G. Advanced Skills Mastery	None
G01_Proactive	75	I pro-actively mobilize other nurse staff to solve emerging problems/issues related to patient care, within my unit.	None
G01_Proactive_cat	75.1	I pro-actively mobilize other nurse staff to solve emerging problems/issues related to patient care, within my unit.CAT	{0=No, 1=yes}
G02_SELFdriven	76	I look out for or prevent patient’s risks factors for illness or worsening of illnesses.	None
G02_SELFdriven_cat	76.1	I look out for or prevent patient’s risks factors for illness or worsening of illnesses. cat	{0=No, 1=yes}
G03_Communicate	77	I communicate to patients better and confidently on any information related to their treatment.	None
G03_Communicate_cat	77.1	I communicate to patients better and confidently on any information related to their treatment.cat	{0=No, 1=yes}
G04_RESEARCH_SKILLS	78	I search out for nursing or medical interventions that have been proven to improve patient care outcomes and use it help improve care in my unit.	None
G04_RESEARCH_SKILLS_CAT	78.1	I search out for nursing or medical interventions that have been proven to improve patient care outcomes and use it help improve care in my unit.cat	{0=No, 1=yes}
G05_Priotizing	79	I weigh the various treatment options and nursing intervention before I administer them to the patient.	None
G05_Priotizing_cat	79.1	I weigh the various treatment options and nursing intervention before I administer them to the patient. cat	{0=No, 1=yes}
G06_Knowledgeable	80	I am more knowledgeable in most patient illness now than when I was a diploma (RN).	None
G06_Knowledgeable_cat	80.1	I am more knowledgeable in most patient illness now than when I was a diploma (RN).	{0=No, 1=yes}
SECTIONH_ROLE_TRANSITION	H. Role transition (Changing the way I Practice Nursing Today as a BNS).	None
H01_Independent_decision_making	81	Within my scope of practice as a BNS, I make some independent rational decisions related to nursing care for my patients without the doctor’s permission or my superior’s better than I did before as an RN.	None
H01_Independent_decision_making_cat	81.1	Within my scope of practice as a BNS, I make some independent rational decisions related to nursing care for my patients without the doctor’s permission or my superior’s better than I did before as an RN.CAT	{0=No, 1=yes}
H02_Seek_Drs_Permission_independence2	82	I seek the doctor’s permission each time I want to make a nursing decision for the patient’s care.	None
H02_Seek_Drs_Permission_independence2_cat	82.1	I seek the doctor’s permission each time I want to make a nursing decision for the patient’s care. CAT	{0=No, 1=yes}
H02_SEEKS_DRS_PERMISSION_REVERSED	H02_SEEKS_DRS_PERMISSION_REVERSED	None
HO2_SEEKS_DRS_PERMISSION_REVERSED_CAT	HO2_SEEKS_DRS_PERMISSION_REVERSED_CAT	{0=No, 1=yes}
H03_Interdisciplinary	83	I now work with other disciplines in care of patients, without fear, than before.	None
H03_Interdisciplinary_cat	83.1	I now work with other disciplines in care of patients, without fear, than before. CAT	{0=No, 1=yes}
H04_Individualized_care_planning	84.1	I make, monitor, and interpret patient care plans before I intervene.	None
H04_Individualized_care_planning_cat	84	I make, monitor, and interpret patient care plans before I intervene. CAT	{0=No, 1=yes}
H05_Holistic_care_planning	85	I ensure my interventions are arrived at after a comprehensive assessment/I look at the big picture.	None
H05_Holistic_care_planning_cat	85.1	I ensure my interventions are arrived at after a comprehensive assessment/I look at the big picture. cat	{0=No, 1=yes}
H06_Highlevel_skill_performance	86	I now perform at a high level of skills function, more often, than a low level of skills when doing procedures, compared to when I was a diploma (RN).	None
H06_Highlevel_skill_performance_cat	86.1	I now perform at a high level of skills function, more often, than a low level of skills when doing procedures, compared to when I was a diploma (RN).CAT	{0=No, 1=yes}
H07_Competence	87	I feel very competent while managing patients than before the BNS.	None
H07_Competence_cat	87.1	I feel very competent while managing patients than before the BNS. CAT	{0=No, 1=yes}
H08_Confidence	88	I confidently explain my assigned patient illnesses, and their progress, to doctors or my supervisors.	None
H08_Confidence_cat	88.1	I confidently explain my assigned patient illnesses, and their progress, to doctors or my supervisors.CAT	{0=No, 1=yes}
H09_Confortable	89	I feel more comfortable while managing patients than before the BNS.	None
H09_Confortable_cat	89.1	I feel more comfortable while managing patients than before the BNS.CAT	{0=No, 1=yes}
H10_Confident_roles	90	While practicing my BNS roles, am very confident.	None
H10_Confident_roles_cat	90.1	While practicing my BNS roles, am very confident.CAT	{0=No, 1=yes}
H11_BNS_Makes_adifference	91	I believe the BNS program made a difference in the way I perform my roles today than when I was a Diploma (RN)	None
H11_BNS_Makes_adifference_cat	91.1	I believe the BNS program made a difference in the way I perform my roles today than when I was a Diploma (RN).Cat	{0=No, 1=yes}
E13_LACK_SUPPORT_REVERSED	E13_LACK_SUPPORT_REVERSED	None
E13_LACK_SUPPORT_REVERSED_CAT	E13_LACK_SUPPORT_REVERSED_CAT	{0=No, 1=yes}
RECOMMENDENTIONS	Give recommendations or any other comments about the way nurses change the way they practice nursing after the BNS (recommendations can be during training, internship, work place, to employers/government, nurse managers etc )	None
TOTAL_MOTIVATORS	TOTAL_MOTIVATORS	None
TOTAL_MOTIVATORS2	TOTAL_MOTIVATORS2	None
TOTAL_KNOWLEDGE_PREPARATION	KNOWLEDGE_PREPARATION	None
TOTAL_EXPERIENCE	TOTAL_EXPERIENCE	None
TOTAL_BARRIERS	TOTAL_BARRIERS	None
TOTAL_SUPPORT	TOTAL_SUPPORT	None
TOTAL_MASTERY	TOTAL_MASTERY	None
TOTAL_ROLE_TRANSITON	ROLE TRANSTION SCORE	None
EXPERIENCE_CAT	EXPERIENCE_CAT	{0=Difficult experience, easier experience}...
Mastery_Cat	Mastery_Cat	{0=Not mastered, 1=Mastered Skills}...
role_transitioncat	role_transitioncat	{0=unsuccessfull Transition, 1=successful experience}...
